# Supplementary material for: Wireless nonresonant stimulation of neurons on a magnetoelectric film surface
Source: Sci Adv. 2025 Oct 17;11(42):eadx6829. doi: 10.1126/sciadv.adx6829 (PMC12533637; doi:10.1126/sciadv.adx6829)
Supplement: Supplementary file 2 — Movie S1 [file sciadv.adx6829_movie_s1.zip]

Archive with 1 entries (1 files):
- adx6829_movie_s1.mp4
